# Supplementary material for: The Full-Length Transcriptome Sequencing and Identification of Na+/H+ Antiporter Genes in Halophyte Nitraria tangutorum Bobrov
Source: Genes (Basel). 2021 May 28;12(6):836. doi: 10.3390/genes12060836 (PMC8227117; doi:10.3390/genes12060836)
Supplement: Supplementary file 1 [file genes-12-00836-s001.zip]

Archive with 1 entries (1 files):
- genes-1211273-supplementary.pdf
